# Supplementary material for: Resistive Switching in Bigraphene/Diamane Nanostructures Formed on a La3Ga5SiO14 Substrate Using Electron Beam Irradiation
Source: Nanomaterials (Basel). 2023 Nov 20;13(22):2978. doi: 10.3390/nano13222978 (PMC10674167; doi:10.3390/nano13222978)
Supplement: Supplementary file 1 [file nanomaterials-13-02978-s001.zip]

Archive with 1 entries (1 files):
- nanomaterials-2698931-supplementary.pdf
